# Supplementary material for: Can prenatal diagnosis of parachute mitral valve be achieved? A case report of fetal parachute mitral valve
Source: Cardiovasc Ultrasound. 2022 Jul 8;20:16. doi: 10.1186/s12947-022-00288-z (PMC9264502; doi:10.1186/s12947-022-00288-z)
Supplement: Supplementary file 1 — Additional file 1. [file 12947_2022_288_MOESM1_ESM.zip]

Archive with 2 entries (2 files):
- movie.avi
- supplementary Movie legends.docx
